# Supplementary material for: Parallel Evolution of Tobramycin Resistance across Species and Environments
Source: mBio. 2020 May 26;11(3):e00932-20. doi: 10.1128/mBio.00932-20 (PMC7251211; doi:10.1128/mBio.00932-20)
Supplement: DATA SET S1 [file mBio.00932-20-sd001.xlsx]

## Sheet: Info
Mutation frequencies over time for for A. baumannii and P. aeruginosa populations propagated with or without tobramycin selection and with either biofilm or planktonic selection.
Supplementary Data 1: Acinetobacter baumannii
Supplementary Data 2: Pseudomonas aerugionsa
Each column reflects whole population genome sequencing data for one sample from an evolved population, with column headings describing population data. Column headings report the transfer method for the population in which the sample was collected (biofilm or planktonic) 2) the day of the experiment at which the sample was collected, 3) the replicate lineage from which the sample was collected, …
Each row reflects a mutation, with affecdted gene, gene description, and mutation annotation details reported by breseq indicated.
Values in each cell reflect the frequency out of 100 for each mutation within each sample.
Data reflects mutations reported by Breseq after filtering for biologically plausible mutations as described in Methods.

## Sheet: A. baumannii mutations
Gene	Description	Mutation	Biofilm, Day 1, Lineage 1, inc	Biofilm, Day 1, Lineage 2, inc	Biofilm, Day 1, Lineage 3, inc	Biofilm, Day 3, Lineage 1, inc	Biofilm, Day 3, Lineage 2, inc	Biofilm, Day 3, Lineage 3, inc	Biofilm, Day 4, Lineage 1, inc	Biofilm, Day 4, Lineage 2, inc	Biofilm, Day 4, Lineage 3, inc	Biofilm, Day 6, Lineage 1, inc	Biofilm, Day 6, Lineage 2, inc	Biofilm, Day 6, Lineage 3, inc	Biofilm, Day 7, Lineage 1, inc	Biofilm, Day 7, Lineage 2, inc	Biofilm, Day 7, Lineage 3, inc	Biofilm, Day 9, Lineage 1, inc	Biofilm, Day 9, Lineage 2, inc	Biofilm, Day 9, Lineage 3, inc	Biofilm, Day 10, Lineage 1, inc	Biofilm, Day 10, Lineage 2, inc	Biofilm, Day 10, Lineage 3, inc	Biofilm, Day 12, Lineage 1, inc	Biofilm, Day 12, Lineage 2, inc	Biofilm, Day 12, Lineage 3, inc	Biofilm, Day 12, Lineage 4, inc	Biofilm, Day 12, Lineage 5, inc	Planktonic, Day 1, Lineage 1, inc	Planktonic, Day 1, Lineage 2, inc	Planktonic, Day 1, Lineage 3, inc	Planktonic, Day 3, Lineage 1, inc	Planktonic, Day 3, Lineage 2, inc	Planktonic, Day 3, Lineage 3, inc	Planktonic, Day 4, Lineage 1, inc	Planktonic, Day 4, Lineage 2, inc	Planktonic, Day 4, Lineage 3, inc	Planktonic, Day 6, Lineage 1, inc	Planktonic, Day 6, Lineage 2, inc	Planktonic, Day 6, Lineage 3, inc	Planktonic, Day 7, Lineage 1, inc	Planktonic, Day 7, Lineage 2, inc	Planktonic, Day 7, Lineage 3, inc	Planktonic, Day 9, Lineage 1, inc	Planktonic, Day 9, Lineage 2, inc	Planktonic, Day 9, Lineage 3, inc	Planktonic, Day 10, Lineage 1, inc	Planktonic, Day 10, Lineage 2, inc	Planktonic, Day 12, Lineage 1, inc
ACX60_RS16660	50S ribosomal protein L7/L12	coding(120/372nt)	0	0	0	0	0	0	0	0	0	0	0	0	0	0	0	0	0	0	0	0	0	0	0	0	0	33.4	0	0	0	0	0	0	0	0	0	0	0	0	0	0	0	0	0	0	0	0	0
ACX60_RS06730	cytochrome ubiquinol oxidase subunit I	G314V(GGTGTT)	0	0	7.3	0	0	0	0	0	0	0	0	0	0	0	0	0	0	0	0	0	0	0	0	0	100	0	0	0	0	0	0	0	0	0	0	0	0	0	0	0	0	0	0	0	0	0	0
ACX60_RS06730	cytochrome ubiquinol oxidase subunit I	L162I(CTTATT)	0	0	0	0	0	0	0	0	0	0	0	0	59	0	0	13.4	0	0	0	0	0	0	0	0	0	0	0	0	0	0	0	0	0	0	0	0	0	0	0	0	0	0	0	0	0	0	0
ACX60_RS06730	cytochrome ubiquinol oxidase subunit I	M1M(ATGATT)	19.3	0	0	13	0	0	0	0	0	0	0	0	0	0	0	0	0	0	0	0	0	0	0	0	0	0	0	0	0	0	0	0	0	0	0	0	0	0	0	0	0	0	0	0	0	0	0
ACX60_RS14040	elongation factor G	A667G(GCGGGG)	0	0	0	0	0	6.1	0	0	20.4	0	0	0	0	0	0	0	0	0	0	0	0	0	0	0	0	14.2	0	0	0	0	0	0	0	0	0	0	0	0	0	0	0	0	0	0	0	0	0
ACX60_RS14040	elongation factor G	coding(1609/2139nt)	0	0	0	0	0	0	0	0	0	0	9.1	0	0	80.1	0	0	0	0	0	0	0	0	0	0	0	0	0	0	0	0	0	0	0	0	0	0	0	0	0	0	0	0	0	0	0	0	0
ACX60_RS14040	elongation factor G	D588E(GACGAG)	0	0	0	0	0	0	0	0	0	0	0	0	0	0	0	0	0	0	0	0	0	0	0	0	0	0	32.9	0	0	71.4	0	0	45.6	0	0	0	0	0	76.7	0	0	77.6	0	0	50.5	0	5.2
ACX60_RS14040	elongation factor G	F535L(TTCCTC)	0	0	0	0	0	0	0	0	0	0	0	0	0	0	0	0	0	0	0	0	0	0	0	0	0	0	0	0	0	0	0	0	0	0	0	0	0	0	0	0	0	0	0	0	0	0	0
ACX60_RS14040	elongation factor G	F535L(TTCTTA)	0	0	0	0	0	0	0	100	44.6	0	32.7	27.1	0	5.4	0	0	100	58.7	0	100	100	0	100	100	0	0	0	0	0	5.2	0	0	11	0	0	0	0	0	0	0	0	0	0	0	0	0	15.1
ACX60_RS14040	elongation factor G	G460V(GGTGTT)	0	0	0	21.2	0	0	100	0	0	100	0	0	100	0	0	100	0	0	100	0	0	100	0	0	0	0	16.1	0	0	10.9	0	28.2	41.9	0	100	91.2	0	92.9	18.3	0	64.7	22.8	0	100	52.7	0	86.7
ACX60_RS14040	elongation factor G	G515S(GGTAGT)	0	0	0	0	0	0	0	0	0	0	0	0	0	0	0	0	0	0	0	0	0	0	0	0	100	0	0	0	0	0	0	0	0	0	0	0	0	0	0	0	0	0	0	0	0	0	0
ACX60_RS14040	elongation factor G	G676S(GGTAGT)	0	0	0	0	0	0	0	0	0	0	0	0	0	0	0	0	0	0	0	0	0	0	0	0	0	0	0	0	0	0	0	0	0	0	0	0	0	0	0	0	0	0	0	0	0	0	0
ACX60_RS14040	elongation factor G	Q122L(CAGCTG)	0	0	0	0	0	0	0	0	0	0	0	0	0	0	0	0	0	0	0	0	0	0	0	0	0	0	0	0	0	0	0	0	0	29.8	0	0	0	0	0	0	0	0	33.6	0	0	100	0
ACX60_RS14040	elongation factor G	R59H(CGTCAT)	7.4	20.6	0	13.9	0	11.3	0	0	9.1	0	0	0	0	0	0	0	0	39.1	0	0	0	0	0	0	0	91.4	19.6	11.1	19.4	16.8	37.3	30.6	0	0	0	0	18.8	0	0	88.3	6.1	0	59.1	0	0	0	0
ACX60_RS14040	elongation factor G	V517L(GTATTA)	7.2	0	0	16.8	0	0	0	0	0	0	0	0	0	0	0	0	0	0	0	0	0	0	0	0	0	0	0	0	11.4	0	0	22	0	0	0	0	0	0	0	0	18.4	0	0	0	0	0	0
ACX60_RS14040	elongation factor G	Y666N(TACAAC)	0	0	0	0	0	0	0	0	0	0	0	0	0	0	0	0	0	0	0	0	0	0	0	0	0	0	0	0	0	0	10.8	0	0	63.3	0	0	67.2	0	0	0	0	0	0	0	0	0	0
ACX60_RS06505	hypothetical protein	D101E(GACGAA)	0	0	0	0	0	0	0	0	0	0	0	0	0	0	0	0	0	0	0	0	0	0	0	0	0	0	0	0	0	0	0	0	0	0	0	0	0	0	0	0	0	0	0	0	0	0	0
ACX60_RS10565/ACX60_RS10570	hypothetical protein/hypothetical protein	intergenic(350/96)	0	0	0	0	0	0	0	0	0	0	0	0	0	0	0	0	0	0	0	0	0	0	0	0	0	0	0	0	0	0	0	0	0	0	0	0	0	0	0	0	0	0	0	0	0	0	0
ACX60_RS14610	NADHquinone oxidoreductase subunit B	coding(668/678nt)	0	0	0	0	31.8	0	0	0	0	0	58.9	0	0	9.3	0	0	0	0	0	0	0	0	0	0	0	0	0	0	0	0	0	0	0	0	0	0	0	0	0	0	0	0	0	0	0	0	0
ACX60_RS14610	NADHquinone oxidoreductase subunit B	coding(673/678nt)	0	0	0	0	31.8	0	0	0	0	0	61.7	0	0	19.2	0	0	0	0	0	0	0	0	0	0	0	0	0	0	0	0	0	0	0	0	0	0	0	0	0	0	0	0	0	0	0	0	0
ACX60_RS15180	phosphocarrier protein HPr	coding(19/270nt)	0	0	0	0	0	0	0	0	0	0	0	0	0	0	0	0	0	0	0	0	0	0	0	0	0	0	0	0	0	0	0	0	0	0	0	0	19.3	0	0	69.3	0	0	16.6	0	0	0	0
ACX60_RS16050	phosphoenolpyruvateprotein phosphotransferase	A226P(GCTCCT)	0	0	0	0	0	0	0	0	0	0	0	0	0	0	0	0	0	0	0	0	0	0	0	0	0	0	0	0	0	0	0	0	0	0	0	0	0	0	0	0	0	0	0	0	0	0	0
ACX60_RS16050	phosphoenolpyruvateprotein phosphotransferase	coding(1125/2295nt)	0	0	0	0	0	0	0	0	0	0	0	0	0	0	0	0	0	0	0	0	0	0	0	0	0	77.7	0	0	0	0	0	0	0	0	0	0	0	0	0	0	0	0	0	0	0	0	0
ACX60_RS16050	phosphoenolpyruvateprotein phosphotransferase	coding(12041206/2295nt)	0	0	0	0	0	0	0	0	0	0	0	0	0	0	0	0	0	0	0	0	0	0	0	0	0	0	0	0	0	0	0	0	0	0	0	0	0	0	0	0	26.6	0	0	57.6	0	0	0
ACX60_RS16050	phosphoenolpyruvateprotein phosphotransferase	coding(1247/2295nt)	0	0	0	0	0	0	0	0	0	0	0	0	0	0	0	0	100	0	0	97.7	0	0	98.7	0	0	0	0	0	0	0	0	0	0	0	0	0	0	0	0	0	0	0	0	0	0	0	0
ACX60_RS16050	phosphoenolpyruvateprotein phosphotransferase	coding(1261/2295nt)	14.1	0	10.5	17.3	0	0	0	0	0	0	0	0	0	0	0	0	0	0	0	0	0	0	0	0	0	0	0	0	0	0	0	0	0	0	0	0	0	0	0	0	0	0	0	0	0	0	7.6
ACX60_RS16050	phosphoenolpyruvateprotein phosphotransferase	coding(1750/2295nt)	0	0	0	0	0	0	0	0	0	0	0	58.8	0	0	73.2	0	0	0	0	0	0	0	0	0	0	0	0	0	0	0	0	0	0	0	0	0	0	0	0	0	0	0	0	0	0	0	0
ACX60_RS16050	phosphoenolpyruvateprotein phosphotransferase	coding(1800/2295nt)	0	0	0	0	0	0	0	0	0	0	0	0	17.7	0	0	57	0	0	63.5	0	0	69.5	0	0	0	0	0	0	0	0	0	0	0	0	0	0	0	0	0	0	0	0	0	0	0	0	0
ACX60_RS16050	phosphoenolpyruvateprotein phosphotransferase	coding(1827/2295nt)	0	0	0	0	0	0	0	0	0	0	0	0	0	0	0	0	0	0	0	0	0	0	0	0	62.8	0	0	0	0	0	0	0	0	0	0	0	0	0	0	0	0	0	0	0	0	0	0
ACX60_RS16050	phosphoenolpyruvateprotein phosphotransferase	coding(2098/2295nt)	0	0	0	0	0	0	0	0	0	0	0	0	0	0	0	0	0	0	0	0	0	0	0	0	0	0	0	0	0	0	0	0	0	0	0	0	0	0	0	0	0	0	29.8	0	0	0	0
ACX60_RS16050	phosphoenolpyruvateprotein phosphotransferase	coding(2240/2295nt)	0	0	0	0	0	0	0	0	0	0	0	0	0	0	0	0	0	0	0	0	0	0	0	0	0	0	0	0	0	0	0	0	0	0	0	0	0	0	0	0	0	0	0	0	0	0	0
ACX60_RS16050	phosphoenolpyruvateprotein phosphotransferase	coding(305/2295nt)	0	0	0	0	0	0	0	0	0	0	0	0	0	0	0	10.2	0	0	10.7	0	0	9.8	0	0	0	0	0	0	0	0	0	0	0	0	0	0	0	0	0	0	0	0	0	0	0	0	0
ACX60_RS16050	phosphoenolpyruvateprotein phosphotransferase	coding(501/2295nt)	0	0	0	0	0	0	0	0	0	0	0	0	0	0	0	0	0	0	0	0	0	0	0	0	0	0	0	0	0	0	0	0	0	0	0	0	0	0	22.7	0	0	26.9	0	0	23.7	0	0
ACX60_RS16050	phosphoenolpyruvateprotein phosphotransferase	coding(709722/2295nt)	0	0	0	0	0	0	0	0	0	0	0	0	0	0	0	0	0	25.4	0	0	70	0	0	75.2	0	0	0	0	0	0	0	0	0	0	0	0	0	0	0	0	0	0	0	0	0	0	0
ACX60_RS16050	phosphoenolpyruvateprotein phosphotransferase	coding(731/2295nt)	0	0	0	0	0	0	0	0	0	0	0	0	0	0	0	0	0	0	0	0	0	0	0	0	0	0	0	0	0	0	0	0	0	0	0	0	0	0	0	0	0	9.4	0	0	31.7	0	43.5
ACX60_RS16050	phosphoenolpyruvateprotein phosphotransferase	coding(847851/2295nt)	15.4	6	16.2	0	0	0	0	0	0	0	0	0	0	0	0	0	0	0	0	0	0	0	0	0	0	0	0	0	5	0	0	0	0	0	0	0	0	0	0	0	0	0	0	0	0	0	0
ACX60_RS16050	phosphoenolpyruvateprotein phosphotransferase	G681C(GGTTGT)	0	0	0	0	0	0	0	0	0	0	0	0	0	0	0	0	0	0	0	0	0	0	0	0	0	0	0	0	0	0	0	0	0	0	0	0	0	0	0	0	0	0	30.6	0	0	100	0
ACX60_RS16050	phosphoenolpyruvateprotein phosphotransferase	Y745*(TACTAG)	0	0	0	0	0	0	0	0	0	0	0	0	0	0	0	0	0	0	0	0	0	0	0	0	0	0	0	0	0	0	0	0	0	0	0	0	0	0	0	0	8.8	0	0	17.5	0	0	0
ACX60_RS15010/ACX60_RS15015	stage II sporulation protein E/antiantisigma factor	intergenic(+96/7)	0	0	0	0	0	0	0	0	0	0	0	0	0	0	0	0	0	0	0	0	0	0	0	0	0	0	0	22.3	0	0	15.1	0	0	0	0	0	0	0	0	0	0	0	0	0	0	0	0
ACX60_RS05815	tRNAAsn	noncoding(67/76nt)	0	0	0	0	0	0	0	0	0	0	0	0	0	7.8	0	0	0	0	0	0	0	0	0	0	0	0	0	10.3	0	0	0	0	7	0	0	0	0	0	0	0	0	0	0	0	0	0	0
ACX60_RS06735	ubiquinol oxidase subunit II	coding(957/1053nt)	0	0	0	0	31.5	0	0	0	0	0	10	0	0	77.5	0	0	0	0	0	0	0	0	0	0	0	0	0	0	0	0	0	0	0	0	0	0	0	0	0	0	0	0	0	0	0	0	0
ACX60_RS06735	ubiquinol oxidase subunit II	V53V(GTGGTA)	0	0	0	0	0	51.8	0	0	0	0	0	65.7	0	0	100	0	0	0	0	0	0	0	0	0	0	0	0	0	0	0	0	0	0	0	0	0	0	0	0	0	0	0	0	0	0	0	0
ACX60_RS06735	ubiquinol oxidase subunit II	Y67C(TATTGT)	0	0	0	0	0	0	0	0	0	0	0	0	0	0	0	0	0	41.6	0	0	0	0	0	0	0	0	0	0	0	0	0	0	0	0	0	0	0	0	0	0	0	0	0	0	0	0	0
[truncated: 27 more columns]
