# Supplementary material for: Parallel Evolution of Tobramycin Resistance across Species and Environments
Source: mBio. 2020 May 26;11(3):e00932-20. doi: 10.1128/mBio.00932-20 (PMC7251211; doi:10.1128/mBio.00932-20)
Supplement: DATA SET S2 [file mBio.00932-20-sd002.xlsx]

## Sheet: Info
Mutation frequencies over time for for A. baumannii and P. aeruginosa populations propagated with or without tobramycin selection and with either biofilm or planktonic selection.
Supplementary Data 1: Acinetobacter baumannii
Supplementary Data 2: Pseudomonas aerugionsa
Each column reflects whole population genome sequencing data for one sample from an evolved population, with column headings describing population data. Column headings report the transfer method for the population in which the sample was collected (biofilm or planktonic) 2) the day of the experiment at which the sample was collected, 3) the replicate lineage from which the sample was collected, …
Each row reflects a mutation, with affecdted gene, gene description, and mutation annotation details reported by breseq indicated.
Values in each cell reflect the frequency out of 100 for each mutation within each sample.
Data reflects mutations reported by Breseq after filtering for biologically plausible mutations as described in Methods.

## Sheet: P. aeruginosa Mutations
Gene	Description	Mutation	Biofilm, Day 3, Lineage 1, Inc	Biofilm, Day 3, Lineage 2, Inc	Biofilm, Day 3, Lineage 3, Inc	Biofilm, Day 4, Lineage 1, Inc	Biofilm, Day 4, Lineage 2, Inc	Biofilm, Day 4, Lineage 3, Inc	Biofilm, Day 6, Lineage 1, Inc	Biofilm, Day 6, Lineage 2, Inc	Biofilm, Day 6, Lineage 3, Inc	Biofilm, Day 7, Lineage 1, Inc	Biofilm, Day 7, Lineage 2, Inc	Biofilm, Day 7, Lineage 3, Inc	Biofilm, Day 9, Lineage 1, Inc	Biofilm, Day 9, Lineage 2, Inc	Biofilm, Day 9, Lineage 3, Inc	Biofilm, Day 10, Lineage 1, Inc	Biofilm, Day 10, Lineage 2, Inc	Biofilm, Day 10, Lineage 3, Inc	Biofilm, Day 12, Lineage 1, Inc	Biofilm, Day 12, Lineage 2, Inc	Biofilm, Day 12, Lineage 3, Inc	Biofilm, Day 12, Lineage 4, Inc	Biofilm, Day 12, Lineage 5, Inc	Planktonic, Day 3, Lineage 1, Inc	Planktonic, Day 3, Lineage 2, Inc	Planktonic, Day 3, Lineage 3, Inc	Planktonic, Day 4, Lineage 1, Inc	Planktonic, Day 4, Lineage 2, Inc	Planktonic, Day 4, Lineage 3, Inc	Planktonic, Day 6, Lineage 1, Inc	Planktonic, Day 6, Lineage 2, Inc	Planktonic, Day 6, Lineage 3, Inc	Planktonic, Day 7, Lineage 1, Inc	Planktonic, Day 7, Lineage 2, Inc	Planktonic, Day 7, Lineage 3, Inc	Planktonic, Day 9, Lineage 1, Inc	Planktonic, Day 9, Lineage 2, Inc	Planktonic, Day 9, Lineage 3, Inc	Planktonic, Day 10, Lineage 1, Inc	Planktonic, Day 10, Lineage 2, Inc	Planktonic, Day 10, Lineage 3, Inc	Planktonic, Day 12, Lineage 1, Inc	Planktonic, Day 12, Lineage 2, Inc	Planktonic, Day 12, Lineage 3, Inc	Planktonic, Day 12, Lineage 4, Inc	Planktonic, Day 12, Lineage 5, Inc	Biofilm, Day 6, Lineage 1, No AB
acnD/prpF	Fe/Sdependent 2methylisocitrate dehydratase AcnD/2methylaconitate cistrans isomerase PrpF	intergenic(+64/55)	0	0	0	0	0	0	0	0	0	0	0	0	0	0	26.3	0	0	0	0	0	0	0	0	0	0	0	0	0	0	0	0	0	0	0	0	0	0	0	0	0	0	0	0	0	0	0	0
fusA1	elongation factor G	E100A(GAGGCG)	0	0	0	0	0	0	0	0	0	0	0	0	0	0	0	0	0	0	0	0	0	94.3	0	0	0	0	0	0	0	0	0	0	0	0	0	0	0	0	0	0	0	0	0	0	0	0	0
fusA1	elongation factor G	F596L(TTCCTC)	0	0	0	0	0	0	0	0	0	0	0	0	0	0	0	0	0	0	0	0	0	0	0	0	0	0	0	0	0	0	0	0	0	14.2	28.6	6.9	29.9	28.1	0	0	5.4	0	0	16.7	0	0	0
fusA1	elongation factor G	M461V(ATGGTG)	0	0	0	0	0	0	0	0	0	0	0	0	0	0	0	0	0	0	0	0	0	0	0	0	0	0	0	0	0	0	0	0	0	0	0	0	0	0	0	8.7	0	0	63.2	0	0	0	0
fusA1	elongation factor G	N592I(AACATC)	0	0	0	0	46.2	0	0	70	0	0	65.5	0	0	36.3	0	0	84.6	0	0	90.1	0	0	0	0	0	0	0	0	0	0	0	0	0	0	6.2	0	0	21.5	0	0	0	0	0	7.4	0	0	0
fusA1	elongation factor G	Q678L(CAGCTG)	65.3	71.3	29.9	100	52.7	44.3	100	20.1	14.1	100	11.8	18.8	91	0	0	90.7	24.7	10.5	100	6.4	13.9	0	90.9	27	56.4	19.8	60.1	59.9	75.8	48.4	23.7	57.6	26.3	54.6	8.4	35.2	8.4	6.5	38.7	17.5	20.4	50.2	0	0	7.9	40.7	0
fusA1	elongation factor G	R680C(CGCTGC)	0	0	64.7	0	0	52.4	0	0	84.9	0	0	79.2	0	0	100	0	0	88.4	0	0	84.5	0	0	12.3	0	0	25.2	0	0	40.1	0	6.9	71.5	0	28.2	46.5	0	16.8	55.4	0	0	23.3	0	0	0	9.2	0
fusA1	elongation factor G	T671A(ACCGCC)	0	8	0	0	0	0	0	5.5	0	0	0	0	0	0	0	0	0	0	0	0	0	0	0	0	0	0	0	0	0	0	0	9.5	0	5.7	0	0	0	11.7	0	0	41.6	0	0	36	0	0	0
fusA1	elongation factor G	Y683C(TACTGC)	0	0	0	0	0	0	0	0	0	0	20.6	0	0	54	0	0	0	0	0	0	0	0	0	0	0	0	0	0	0	0	0	0	0	0	0	0	0	0	0	0	0	0	0	0	0	0	0
morA	GGDEF domaincontaining protein	E1153K(GAGAAG)	0	0	0	0	0	0	0	0	0	0	0	0	0	0	0	0	0	0	0	0	0	0	0	0	0	0	0	0	0	0	0	0	0	0	0	0	0	0	0	0	0	0	0	0	0	0	0
morA	GGDEF domaincontaining protein	K1123E(AAGGAG)	0	0	0	0	0	0	0	0	0	0	0	0	0	0	0	0	0	0	0	0	0	0	0	0	0	0	0	0	0	0	0	0	0	0	0	0	0	0	0	0	0	0	0	0	0	0	0
nagA	Nacetylglucosamine6phosphate deacetylase	coding(782784/1092nt)	0	0	0	0	0	0	0	0	0	0	0	0	0	0	0	0	0	0	0	0	0	0	0	0	0	0	0	0	0	0	0	0	0	5.5	0	0	29.8	0	0	0	0	0	0	0	0	0	0
orfH	UDPNacetylDmannosamine dehydrogenase	A330E(GCAGAA)	0	0	0	0	23.9	0	0	6.3	0	0	0	0	0	0	0	0	0	0	0	0	0	0	0	0	0	0	0	0	0	0	0	0	0	0	0	0	0	0	0	0	0	0	0	0	0	0	0
orfH	UDPNacetylDmannosamine dehydrogenase	coding(718731/1269nt)	0	0	0	0	0	0	0	0	0	0	0	0	0	0	0	0	0	0	0	0	0	91.7	0	0	0	0	0	0	0	0	0	0	0	0	0	0	0	0	0	0	0	0	0	0	0	0	0
orfH	UDPNacetylDmannosamine dehydrogenase	V32G(GTCGGC)	0	0	0	0	0	12.8	0	0	69.9	0	0	68.9	0	0	91.2	0	0	58	0	0	70	0	0	0	0	0	0	0	0	0	0	0	0	0	0	0	0	0	0	0	0	0	0	0	0	0	0
orfK	UDPNacetylglucosamine 2epimerase (nonhydrolyzing)	coding(162/1137nt)	0	0	0	64.6	0	0	77.7	0	0	89	0	0	51.2	0	0	13.5	0	0	54.6	0	0	0	0	0	0	0	0	0	0	0	0	0	0	0	0	0	0	0	0	0	0	0	0	0	0	0	0
orfL	glycosyltransferase WbuB	coding(288/1113nt)	5.4	0	0	19	0	0	13.1	0	7.1	0	0	6.1	0	0	0	5.3	0	7.8	12.4	0	7.5	0	0	0	0	0	0	0	0	0	0	0	0	0	0	0	0	0	0	0	0	0	0	0	0	0	0
orfN	glycosyl transferase	coding(148/1017nt)	0	0	0	0	0	0	0	0	0	0	0	0	0	0	0	0	100	0	0	100	0	0	0	0	0	0	0	0	0	0	0	0	0	0	0	0	0	0	0	0	0	0	0	0	100	0	0
PA14_41270	twocomponent sensor histidine kinase	T387P(ACCCCC)	0	0	0	0	0	0	0	0	0	0	0	0	0	0	0	0	0	0	0	0	0	0	0	0	0	0	0	0	0	0	0	0	36.7	0	0	0	0	0	0	0	0	0	0	0	0	0	0
PA14_50060	diguanylate cyclase	M1M(GTGATG)	0	0	0	0	0	0	0	0	0	0	0	0	0	0	0	0	0	0	0	0	0	0	0	0	0	0	0	0	0	0	0	0	0	0	0	0	0	0	0	0	0	0	0	0	0	0	0
PA14_58320	twocomponent sensor histidine kinase	P110L(CCGCTG)	0	0	0	0	0	0	0	0	0	0	0	0	0	0	0	0	0	0	0	0	0	0	0	0	0	0	0	0	0	0	0	0	0	0	0	0	0	0	0	12.3	0	0	68.4	0	0	0	0
PA14_64050	diguanylate cyclase response regulator	R26C(CGCTGC)	0	0	0	0	0	0	0	0	0	0	0	0	0	0	0	0	0	0	0	0	0	0	0	0	0	0	0	0	0	0	0	0	0	0	0	0	0	0	0	0	0	0	0	0	0	0	20.9
PA14_RS03500/tuf	tRNAThr/elongation factor Tu	intergenic(+20/65)	0	0	0	0	0	0	0	0	0	0	0	0	0	0	0	0	0	0	0	0	0	0	0	0	0	0	0	0	0	0	0	0	0	0	0	0	0	0	0	0	0	0	0	0	0	0	0
PA14_RS06615	diguanylate cyclase response regulator	D226A(GACGCC)	0	0	0	0	0	0	0	0	0	0	0	0	0	0	0	0	0	0	0	0	0	0	0	0	0	0	0	0	0	0	0	0	0	0	0	0	0	28.7	0	0	0	0	0	0	0	0	0
PA14_RS14470	FADbinding dehydrogenase	L25R(CTGCGG)	0	0	0	0	0	0	0	0	0	0	0	0	0	0	0	0	0	0	0	0	0	0	0	0	0	0	0	0	0	0	0	0	0	0	0	0	0	0	0	0	0	0	0	0	0	0	26
PA14_RS14800	carboxylateamine ligase	D42A(GACGCC)	0	0	0	0	0	0	0	0	0	0	0	0	0	0	0	0	0	0	0	0	0	0	0	0	0	0	0	0	0	0	0	0	0	0	0	0	0	0	0	0	0	0	0	0	0	0	0
PA14_RS16725	DNAbinding response regulator	E214K(GAGAAG)	0	0	0	0	0	0	0	0	0	0	0	0	0	0	0	0	0	32.3	0	0	0	0	0	0	0	0	0	0	0	0	0	0	0	0	0	0	0	0	0	0	0	0	0	0	0	0	0
PA14_RS16725	DNAbinding response regulator	E87K(GAGAAG)	0	0	0	0	0	0	0	0	0	0	0	0	0	0	0	0	0	0	0	0	0	0	0	0	0	0	0	0	0	0	0	0	0	14.2	0	0	0	0	0	26.3	0	0	0	0	0	0	0
PA14_RS18770	hypothetical protein	Q87*(CAGTAG)	0	0	0	0	0	0	0	0	0	0	0	0	0	0	0	0	0	0	0	0	0	0	0	40	0	0	0	0	0	0	0	0	0	0	0	0	0	0	0	0	0	0	0	0	0	0	0
PA14_RS20330/PA14_50060	MFS transporter/diguanylate cyclase	intergenic(+103/14)	0	0	0	0	0	0	0	0	0	0	0	0	0	0	0	0	0	0	0	0	0	0	0	0	0	0	0	0	0	0	0	0	0	0	0	0	0	0	0	0	0	0	0	0	0	0	0
PA14_RS22905	membrane protein	S281R(AGCCGC)	0	17.3	0	0	0	0	0	0	0	0	0	0	17.8	0	0	0	0	0	0	0	0	0	0	0	0	0	0	0	0	0	0	0	0	0	0	0	0	0	0	0	0	0	0	0	0	0	0
PA14_RS27645	hypothetical protein	Q252P(CAGCCG)	0	0	0	0	0	0	0	0	0	0	0	0	0	0	0	11	0	0	0	0	0	0	0	0	0	0	0	0	0	10.4	0	0	0	0	0	0	0	0	0	0	0	0	0	0	0	0	0
pmrB	twocomponent sensor histidine kinase	F44L(TTCCTC)	0	0	0	0	0	0	0	0	0	0	0	0	0	0	0	75.9	0	0	0	0	0	0	0	0	0	0	0	0	0	0	0	0	0	0	0	0	0	0	0	0	0	0	0	0	0	0	0
ptsP	phosphoenolpyruvateprotein phosphotransferase PtsP	A685D(GCCGAC)	0	0	0	0	0	0	0	0	0	0	0	0	0	0	0	0	0	0	0	0	0	0	0	17	0	5.9	0	0	0	0	0	5.3	0	0	15.9	6.1	0	18	0	0	6.7	10.4	0	12	0	0	0
ptsP	phosphoenolpyruvateprotein phosphotransferase PtsP	coding(1122/2280nt)	0	0	0	0	0	0	0	0	0	0	0	0	0	0	0	0	0	0	0	0	0	0	0	0	0	0	0	0	0	0	0	0	0	0	0	0	0	0	0	100	0	0	100	0	0	0	0
ptsP	phosphoenolpyruvateprotein phosphotransferase PtsP	coding(163170/2280nt)	0	0	0	0	0	0	0	0	0	0	0	0	0	0	0	0	0	0	0	0	0	0	0	0	0	0	0	0	0	0	0	0	0	0	0	0	0	0	0	0	0	0	0	0	49	7.8	0
ptsP	phosphoenolpyruvateprotein phosphotransferase PtsP	coding(18461887/2280nt)	0	0	0	0	0	0	0	0	0	0	0	0	0	0	0	0	0	0	0	0	0	0	0	0	0	5.9	0	0	0	0	0	0	0	0	10.3	0	0	8.7	0	0	46.5	0	0	29.4	0	0	0
ptsP	phosphoenolpyruvateprotein phosphotransferase PtsP	coding(889/2280nt)	0	0	0	0	0	0	0	0	0	0	0	0	0	0	0	0	0	0	0	0	0	0	0	0	0	19.4	0	0	0	0	0	0	0	0	20.7	0	0	36.2	0	0	13.5	0	0	21.6	0	14.5	0
ptsP	phosphoenolpyruvateprotein phosphotransferase PtsP	E335*(GAGTAG)	0	0	0	0	0	0	0	0	0	0	0	0	0	0	0	0	0	0	0	0	0	0	0	0	5.7	0	0	0	0	0	6.9	0	0	18.5	0	0	34.2	0	0	0	0	0	0	0	0	0	0
ptsP	phosphoenolpyruvateprotein phosphotransferase PtsP	G190D(GGCGAC)	0	0	0	0	0	0	0	0	0	0	0	0	0	0	0	0	0	0	0	0	0	0	0	0	0	0	0	0	0	0	0	0	0	0	0	18.8	0	0	0	0	0	7	0	0	0	0	0
ptsP	phosphoenolpyruvateprotein phosphotransferase PtsP	G467C(GGCTGC)	0	0	0	0	0	0	0	0	0	0	0	0	0	0	0	0	0	0	0	0	0	0	0	0	0	0	0	0	0	0	0	0	0	0	12.8	0	0	11.4	0	0	0	0	0	12.5	0	0	0
ptsP	phosphoenolpyruvateprotein phosphotransferase PtsP	P597L(CCGCTG)	0	0	0	0	0	0	0	0	0	0	0	0	0	0	94.8	0	0	0	0	0	52.5	0	0	0	0	0	0	0	0	0	0	0	0	0	0	0	0	0	0	0	0	0	0	0	0	0	0
ptsP	phosphoenolpyruvateprotein phosphotransferase PtsP	T630N(ACCAAC)	0	0	0	0	0	0	0	0	0	0	0	0	0	0	0	0	0	0	0	0	0	0	0	0	0	8.7	0	0	0	0	0	0	0	0	0	0	0	0	0	0	0	0	0	0	17.4	0	0
ptsP	phosphoenolpyruvateprotein phosphotransferase PtsP	V643F(GTCTTC)	0	0	0	0	0	0	0	0	0	0	0	0	0	0	0	0	0	0	0	0	0	0	0	17.4	0	0	0	0	0	0	0	0	0	0	0	13.9	0	0	0	0	0	0	0	0	0	0	0
ptsP	phosphoenolpyruvateprotein phosphotransferase PtsP	V661E(GTGGAG)	0	0	0	0	0	0	0	0	0	0	0	0	0	0	0	0	0	0	0	0	0	0	0	10.5	0	0	17.7	0	0	0	0	0	0	5.1	22	0	0	29	0	0	5.5	7.4	0	11.3	0	0	0
rplB	50S ribosomal protein L2	G138D(GGTGAT)	0	0	0	0	0	0	0	0	0	0	0	0	0	0	0	0	0	0	0	0	0	0	0	0	0	0	0	0	6	0	0	0	0	10	0	0	22.4	0	0	67.9	0	0	11.7	0	61.2	0	0
wspF	chemotaxis response regulator proteinglutamate methylesterase	E189*(GAGTAG)	0	0	0	0	0	0	0	0	0	0	0	0	0	0	0	0	0	0	0	0	0	0	0	0	0	0	0	0	0	0	0	0	0	0	0	0	0	0	0	0	0	0	0	0	0	0	0
23SrRNA	23S rRNA	indel	0	0	0	0	0	0	0	0	0	0	0	0	0	0	0	0	0	0	0	0	0	0	0	0	0	0	0	40	0	0	70	0	0	20	0	0	0	0	0	0	0	0	0	0	0	0	0
[truncated: 11 more columns]
